# Supplementary material for: Symbols in motion: Flexible cultural boundaries and the fast spread of the Neolithic in the western Mediterranean
Source: PLoS One. 2018 May 1;13(5):e0196488. doi: 10.1371/journal.pone.0196488 (PMC5929525; doi:10.1371/journal.pone.0196488)
Supplement: S1 Dataset — (XLSX) [file pone.0196488.s001.xlsx]

## Sheet: A
SiteID	SiteName	Latitude	Longitude	EarliestDateBC	LatestDateBC	ChronoSource	CultureCode	Refs
SC1	Frare C6	41.6036	2.02444	5200	4900	Sumprob	LCC	Manen 2000, 2002 ; Martin Colliga et al. 1985
SC2	Pany	41.39	1.57056	5200	5000	Indirect	LCC	Manen 2000, 2002
SC3	Vilobi	41.3872	1.61194	5640	5340	Sumprob	LCC	Manen 2000, 2002 ; Mestres 1982
SC4	Fontbrégoua C47-46	43.55	6.23333	5400	5200	Sumprob	RPC	Manen 2000, 2002 ; Echallier and Courtin 1994
SC5	Oullins C6	44.3511	4.40361	5450	5000	Sumprob	RPC	Manen 2000, 2002 ; Roudil and Van Willigen 2002
SC6	Draga	42.1194	2.76639	5250	4900	Sumprob	LCC	Manen 2000, 2002 ; Bosch i Lloret et al. 2011
SC7	Plansallosa I	42.2339	2.63195	5200	4900	Indirect	LCC	Manen 2000, 2002 ; Bosch et al. 1998
SC8	Reclau Viver	42.1717	2.74806	5250	4900	Indirect	LCC	Manen 2000, 2002
SC9	Font Major	41.3667	1.15	5350	5200	Calib	LCC	Manen 2000, 2002
SC10	Lombard	43.6997	6.8483	5300	5000	Sumprob	RPC	Manen 2000, 2002 ; Binder et al. 1991
SC11	Abri de la Tardive	44.3758	4.20111	5200	5000	Indirect	RPC	Manen 2000, 2002 ; Roudil et al. 1991
SC12	Gazel II	43.325	2.4206	5300	5000	Sumprob	LCE	Manen 2000, 2002 ; Guilaine 1986
SC13	Bourbon	43.5781	3.36333	5300	5000	Indirect	LCE	Manen 2000, 2002 ; Roudil 1971
SC14	Fage II	43.7939	3.4267	5300	4900	Indirect	LCE	Manen 2000, 2002 ; Arnal et al. 1983
SC15	Camp-19-18	43.4858	2.8925	5300	5050	Sumprob	LCE	Manen 2000, 2002 ; Rodriguez 1984 ; Garcia Martinez de Lagran ANR Procome
SC16	Taï	43.9403	4.5644	5300	5000	Sumprob	LCE	Caro and Manen 2014
SC17	Gazel III	43.325	2.4206	5000	4700	Sumprob	LCE	Manen 2000, 2002 ; Guilaine 1986
SC18	Camp-17-16	43.4858	2.8925	4800	4500	Calib	LCE	Manen 2000, 2002 ; Rodriguez 1984 ; Garcia Martinez de Lagran ANR Procome
SC19	Mascaro	42.0439	3.12861	5000	4800	Indirect	LCE	Manen 2000, 2002 ; Pons et Tarrus 1979
SC20	Frare C5	41.6036	2.02444	5000	4800	Calib	LCE	Manen 2000, 2002 ; Martin Colliga et al. 1985
SC21	Mas Neuf	43.8378	4.36083	5000	4800	Sumprob	LCE	Manen and Convertini 2014 ; Perrin et al. 2014
SC22	Mas de Vignoles	43.8378	4.36083	5200	4800	Calib	LCE	Manen and Convertini 2014 ; Perrin et al. 2014
SC23	Roussillonne	43.8378	4.36083	5000	4800	Sumprob	LCE	Manen and Convertini 2014 ; Perrin et al. 2014
SC24	Favella	39.6	16.5167	5900	5600	Sumprob	IMP	Natali 2009 ; Tiné 2009
SC25	Torre Sabea	40.0541	17.991	5900	5700	Calib	IMP	Fonto et al. 2003 ; Guilaine and Cremonesi 2003
SC26	PRH	43.3053	3.33639	5900	5600	Sumprob	IMP	Manen 2007 ; Guilaine et al. 2007
SC27	Ripa Tetta	41.5	15.3333	6000	5700	Calib	IMP	Eygun 1998 ; Tozzi 2002
SC28	Peiro Signado	43.3053	3.33639	5900	5700	Sumprob	IMP	Manen 2000, 2002 ; Brois et Manen 2009
SC29	Arene Candide 15I (fouille tinè)	44.1618	8.32637	5800	5600	Sumprob	IMP	Traverso 1999 ; Tiné 1999
SC30	Arene Candide 15II (fouille tinè)	44.1618	8.32637	5800	5600	Sumprob	IMP	Traverso 1999 ; Tiné 1999
SC31	Balma Margineda c3a et b	42.4667	1.5	5650	5350	Sumprob	BAL	Guilaine and Martzluff 1995
SC32	Cova Bonica	41.3697	1.89444	5200	5000	Calib	LCC	Baldellou 1974 ; Baldellou et al. 1989
SC33	Cendres (H19-H18-H17-H16)	38.7334	0.1	5500	5200	Sumprob	VC	Bernabeu 1989 ; Bernabeu et Molina 2009 ; Bernabeu et al. 2017
SC34	Cendres H15a	38.7334	0.1	5200	4800	Calib	VE	Bernabeu 1989 ; Garcia Martinez de Lagran ANR Procome ; Bernabeu et Molina 2009
SC35	Or VI-V	38.8167	-0.3834	5600	5200	Sumprob	VC	Bernabeu 1989 ; Marti et al. 1980 ; Bernabeu et al. 2017
SC36	Or IV	38.8167	-0.3834	5150	5000	Sumprob	VE	Bernabeu 1989 ; Marti et al. 1980 ; Bernabeu et al. 2017
SC37	Aigle c5	44.2636	4.37101	5200	5000	Sumprob	RPC	Garcia Martinez de Lagran ANR Procome
SC38	Leucate	42.8531	3.02207	5350	5000	Sumprob	LCC	Manen 2000, 2002 ; Guilaine et al. 1986
SC39	Avellaner	42.0834	2.55	4900	4500	Indirect	LCE	Bosh i Lloret and Tarrus Galter 1990

## Sheet: B
SiteID	SiteName	Latitude	Longitude	EarliestDateBC	LatestDateBC	ChronoSource	CultureCode	Refs
S7	AreneCandide15	44.1618	8.32637	5800	5600	Sumprob	IMP	Taborin 1974, Tiné 1999, Borello et Micheli 2005
S8	AreneCandide25	44.1618	8.32637	5700	5400	Indirect	TyC	Bernabo Brea 1946, Taborin 1974, Borrello et Micheli 2005
S9	AreneCandide25 C	44.1618	8.32637	5700	5400	Indirect	TyC	Bernabo Brea 1946, Taborin 1974, Borrello et Micheli 2005
S10	AreneCandide26	44.1618	8.32637	5700	5400	Indirect	TyC	Bernabo Brea 1946, Taborin 1974, Borrello et Micheli 2005
S11	AreneCandide26C	44.1618	8.32637	5700	5400	Indirect	TyC	Bernabo Brea 1946, Taborin 1974, Borrello et Micheli 2005
S12	AreneCandide27	44.1618	8.32637	5800	5600	Sumprob	IMP	Bernabo Brea 1946, Taborin 1974, Borrello et Micheli 2005
S13	AreneCandide28	44.1618	8.32637	5800	5600	Sumprob	IMP	Bernabo Brea 1946, Taborin 1974, Borrello et Micheli 2005
S14	Grotte de l'Aigle	44.23	4.33	5200	5000	Sumprob	RPC	Roudil 1974
S15	Avellaner2a	42.0834	2.55	4900	4500	Indirect	LCC	Bosch and Tarrus 1990
S16	Avellaner3a	42.0834	2.55	4900	4500	Indirect	LCC	Bosch and Tarrus 1990
S17	AvellanerSep1a	42.0834	2.55	4900	4500	Indirect	LCC	Bosch and Tarrus 1990
S19	Bonica	41.3697	1.89444	5200	5000	Calib	LCC	Poveda 2012
S20	BourbonSalle 2zone 2	43.5781	3.36333	5300	5000	Indirect	LCE	Roudil 1974, Courtin et Gutherz 1976, Coste 1987
S21	BourbonSalle 2zone 3	43.5781	3.36333	5300	5000	Indirect	LCE	Roudil 1974, Courtin et Gutherz 1976, Coste 1987
S22	BourbonSalle 2zone S2	43.5781	3.36333	5300	5000	Indirect	LCE	Roudil 1974, Courtin et Gutherz 1976, Coste 1987
S23	BourbonSalle 3zone 1	43.5781	3.36333	5300	5000	Indirect	LCE	Roudil 1974, Courtin et Gutherz 1976, Coste 1987
S24	CamprafaudC17	43.4858	2.8925	4800	4500	Calib	LCE	Rodriguez 1979, Barge 1982, 1987
S25	CamprafaudC19	43.4858	2.8925	5300	5050	Sumprob	LCE	Rodriguez 1979, Barge 1982, 1987
S27	CendresVIIH19	38.733	0.1	5500	5200	Sumprob	VC	Benito 1998
S28	DourgneC.5	42.76	2.08	5300	4800	Indirect	LCE	Guilaine 1991, personal data
S29	DourgneC.6	42.76	2.08	5500	5200	Sumprob	LCE	Guilaine 1991, personal data
S30	Draga	42.1194	2.76639	5250	4900	Sumprob	LCC	Tarrus 1994
S31	Cova de l'Esperit	42.83	2.91	5200	5000	Calib	LCC	Taborin 1974, Barge 1987
S32	Favella	39.6	16.5167	5900	5600	Sumprob	IMP	Traversone 1996, Micheli 2002
S33	Baume Fontbrégoua 43-45	43.55	6.23333	5300	4800	Indirect	RPC	Courtin et Gutherz 1976, Barge 1987
S34	Gazel I	43.325	2.4206	5700	5400	Sumprob	LCC	Taborin 1974, Barge 1982, 1987
S35	Gazel II	43.325	2.4206	5300	5000	Sumprob	LCE	Taborin 1974, Barge 1982, 1987
S36	Gazel III	43.325	2.4206	5000	4700	Sumprob	LCE	Taborin 1974, Barge 1982, 1987
S37	JeanCros	43.06	2.48	5100	4700	Sumprob	LCE	Taborin 1974, Courtin et Gutherz 1976, Barge 1982, 1987
S38	Leucate	42.91	3.03	5350	5000	Sumprob	LCC	Barge 1987
S39	St Marcel d'Ardèche	44	5	5200	4900	Indirect	RPC	Barge 1987
S40	Balma MarginedaC3a	42.4667	1.5	5650	5350	Sumprob	BAL	personal data
S41	Balma MarginedaC3aC3b	42.4667	1.5	5650	5350	Sumprob	BAL	personal data
S42	Balma MarginedaC3b	42.4667	1.5	5650	5350	Sumprob	BAL	personal data
S43	Puig Mascaró	42.0439	3.12861	5000	4800	Indirect	LCE	Poveda 2012
S44	MasNeuf	43.8378	4.36083	5000	4800	Sumprob	LCE	Bonnardin et al. 2014
S45	obscure.	44.45	4.41	5200	5000	Indirect	RPC	Roudil 1974, Barge 1987, Courtin et Gutherz 1976, Combier 1977
S46	Cova de l'OrIV	38.817	-0.383	5150	5000	Sumprob	VE	Benito 1998
S47	Cova de l'OrVI	38.817	-0.383	5600	5200	Sumprob	VC	Benito 1998
S48	Baume d'Oullins	44.3511	4.40361	5450	5000	Sumprob	RPC	Barge 1987
S49	Esquerda de les Roques del Pany	41.39	1.57056	5200	5000	Indirect	LCC	Poveda 2012
S50	Grotte 4 de St Pierre de la Fage	43.7939	3.4267	5300	4900	Indirect	LCE	Barge 1982, 1987
S52	Reclau Viver	42.1717	2.74806	5250	4900	Indirect	LCC	Poveda 2012
S53	Roussillone	43.8378	4.36083	5000	4800	Sumprob	LCE	Bonnardin et al. 2014
S54	Torre Sabea	40.0541	17.991	5900	5700	Calib	IMP	Cremonesi, 1987, Radi 2003
S55	Tai	43.9403	4.56444	5300	5000	Sumprob	LCE	personal data
S56	Ripa Tetta	41.5	15.333	6000	5700	Calib	IMP	Tozzi 1988, Micheli 2006
S57	Mas de Vignoles X	43.8378	4.36083	5200	4800	Calib	LCE	Bonnardin et al. 2014
S58	Guixeres de Vilobí	41.3872	1.61194	5640	5340	Sumprob	LCC	Poveda 2012

## Sheet: C
Ware	CultureCode
Impressed	IMP
Tyrrhenian Cardial	TyC
Rhodanian-Provençal Cardial	RPC
Languedocian-Catalonian Cardial	LCC
Valencian Cardial	VC
Languedocian-Catalonian Epicardial	LCE
Valencian Epicardial	VE
La Balma Margineda
See supplementary text A for the description of the Early Neolithic Mediterranean archaeological cultures

## Sheet: D
	TC1	TC2	TC3	TC4	TC5	TC6	TC7	TC8	TC9	TC10	TC11	TC12	TC13
SC1	54	0	4	4	0	0	0	1	0	0	2	0	0
SC2	82	0	0	0	3	0	0	0	3	0	32	2	0
SC3	139	0	0	0	1	0	0	0	1	0	16	0	0
SC4	64	0	5	0	0	6	0	8	8	0	7	7	0
SC5	333	0	0	0	2	98	7	39	14	4	121	21	0
SC6	24	0	0	9	2	0	0	5	0	1	3	22	0
SC7	8	0	0	2	5	27	0	10	5	0	2	39	0
SC8	1	0	0	8	0	5	0	1	4	0	20	12	0
SC9	28	0	1	31	1	0	2	0	4	1	11	0	0
SC10	75	0	9	0	5	1	0	3	0	23	2	9	0
SC11	12	0	6	0	0	6	0	5	0	0	15	15	0
SC12	11	0	0	8	32	1	1	3	43	27	4	22	0
SC13	3	0	0	8	9	12	4	0	39	1	11	49	0
SC14	0	0	0	0	30	0	0	0	22	0	0	2	0
SC15	7	0	15	0	9	3	0	5	13	1	1	15	0
SC16	4	0	0	4	2	2	2	12	53	9	4	196	0
SC17	0	0	0	0	46	3	0	0	32	12	2	2	0
SC18	0	0	0	0	10	3	2	0	35	4	0	8	0
SC19	0	0	0	5	4	13	0	1	29	0	5	8	0
SC20	0	0	0	0	42	1	0	7	195	35	0	18	0
SC21	0	0	0	0	13	0	0	5	17	0	0	7	0
SC22	3	0	0	0	20	2	0	0	21	0	0	114	0
SC23	0	0	0	0	13	3	0	0	12	0	10	0	0
SC24	616	2	14	15	30	1382	642	127	0	0	0	0	0
SC25	833	22	12	0	455	323	594	65	0	140	0	0	20
SC26	74	9	0	26	1	0	18	14	0	3	0	0	18
SC27	129	0	29	19	225	237	1099	493	0	1	0	5	0
SC28	72	30	0	0	2	21	14	22	14	30	0	0	657
SC29	40	4	0	0	0	26	0	12	0	2	6	6	94
SC30	18	8	0	0	1	16	0	7	0	0	6	2	50
SC31	3	0	0	7	0	0	0	20	5	1	0	8	0
SC32	30	0	0	0	0	0	0	2	0	2	4	5	0
SC33	283	0	0	3	4	5	0	142	0	144	204	50	0
SC34	13	0	0	1	41	1	1	106	0	115	5	15	0
SC35	507	0	0	6	3	0	0	66	0	89	154	32	0
SC36	24	0	0	4	0	0	0	22	0	23	10	20	0
SC37	33	0	0	0	0	8	0	0	0	0	4	1	0
SC38	98	0	0	8	1	0	2	0	1	6	44	1	0
SC39	0	0	0	0	2	0	0	0	0	3	0	25	0

## Sheet: E
Code	Description
Simple impression with a Cerastoderma shell	TC1
Simple impression with a notched shell (other than Cerastoderma)	TC2
Simple impression with a plain shell	TC3
Simple impression with a toothed tool	TC4
Simple impression with a single tooth tool	TC5
Impressed/pinched finger	TC6
Simple impression with an arched tool	TC7
Simple impression with undetermined tool	TC8
Grooved lines	TC9
Incised lines	TC10
Impressed relief cord	TC11
Relief cord	TC12
Stab and Drag	TC13

## Sheet: F
	TB1	TB2	TB3	TB4	TB5	TB6	TB7	TB8	TB9	TB10	TB11	TB12	TB13	TB14	TB15	TB16	TB17	TB18	TB19	TB20	TB21	TB22	TB23	TB24	TB25	TB26	TB27	TB28	TB29	TB30	TB31	TB32	TB33	TB34	TB35	TB36	TB37	TB38	TB39	TB40	TB41	TB42	TB43	TB44	TB45	TB46	TB47	TB48	TB49
S7	0	0	0	0	0	0	0	1	0	0	0	0	0	0	0	0	0	0	0	0	0	0	0	0	0	0	1	0	0	0	0	0	0	0	0	0	0	0	0	0	0	0	0	0	0	0	0	1	0
S8	0	0	0	0	0	0	0	0	0	0	1	0	0	0	0	0	0	0	0	0	0	0	0	1	0	0	1	0	0	0	0	0	1	0	0	0	0	1	0	0	0	0	0	0	0	0	0	0	0
S9	0	0	0	0	0	0	0	1	0	0	1	0	0	0	0	0	0	0	0	0	0	0	0	0	0	0	1	0	0	0	0	0	1	0	0	0	0	1	0	0	0	0	0	0	0	0	0	0	0
S10	0	0	0	0	0	0	0	0	0	0	0	0	0	0	0	0	0	0	0	0	0	0	0	1	0	0	1	0	0	0	0	0	0	0	0	0	0	1	0	0	0	0	0	0	0	0	0	0	0
S11	0	0	0	0	0	0	0	0	0	0	0	0	0	0	0	0	0	0	0	0	0	0	0	0	0	0	1	0	0	0	0	0	0	0	0	0	0	0	0	0	0	0	0	0	0	0	0	0	0
S12	1	0	0	0	0	0	0	0	0	0	0	0	0	0	0	0	0	0	0	0	1	0	0	0	0	0	1	0	0	0	0	1	0	0	0	0	0	0	0	0	0	0	0	0	0	0	0	0	0
S13	0	0	0	0	0	0	0	0	0	0	0	0	0	0	0	0	0	0	0	0	0	0	0	0	0	0	1	0	0	0	0	1	1	0	0	0	0	1	0	0	0	0	0	0	0	0	0	0	0
S14	0	0	0	0	0	0	0	0	0	0	0	1	0	0	0	0	0	0	0	0	0	0	0	0	0	0	0	0	0	0	0	0	0	0	0	0	0	0	0	0	0	0	0	1	0	0	0	0	0
S15	0	0	0	0	0	0	0	0	0	0	0	0	0	0	0	0	0	0	0	0	0	0	0	0	0	0	0	0	1	0	0	0	0	0	0	0	0	0	0	0	0	0	0	0	0	0	0	0	1
S16	0	0	0	0	0	0	0	0	0	0	0	0	0	0	0	0	0	0	0	0	0	0	0	0	0	0	0	0	0	0	0	0	0	0	0	0	0	0	0	0	0	0	0	0	0	0	0	0	0
S17	0	0	0	0	0	0	0	0	0	0	0	0	0	0	0	0	0	0	0	0	1	0	0	0	0	0	0	0	0	1	0	0	0	0	1	0	0	0	0	0	0	0	0	0	0	0	0	0	0
S19	0	0	0	0	0	0	0	0	0	0	0	0	0	0	0	1	0	0	0	0	0	0	0	0	0	0	0	0	0	0	0	0	0	0	0	0	0	0	0	0	0	0	0	0	0	0	0	0	0
S20	0	0	0	0	0	0	0	0	0	0	0	0	0	0	0	0	0	0	0	0	0	0	0	0	0	0	0	0	0	0	0	0	0	0	0	0	0	0	0	0	0	0	0	0	0	0	0	0	0
S21	0	0	0	0	0	0	0	0	0	0	0	0	1	0	0	0	0	0	0	0	0	0	0	0	0	0	0	0	0	0	0	0	0	0	0	0	0	0	0	0	0	0	0	0	0	0	0	0	0
S22	0	0	0	0	0	0	0	0	0	0	0	0	0	1	0	0	0	0	0	0	0	0	0	0	0	0	0	0	0	0	0	0	0	0	0	0	0	0	0	0	0	0	0	0	0	0	0	0	0
S23	0	0	0	0	0	0	0	0	0	0	0	1	0	0	0	0	0	0	0	0	0	0	0	0	0	0	0	0	0	0	0	0	0	0	0	0	0	0	0	0	0	0	0	0	0	0	0	0	0
S24	0	0	0	0	0	0	0	0	0	0	0	0	0	0	0	0	0	0	0	0	0	0	1	0	0	0	0	0	0	0	0	0	0	0	0	0	0	0	0	0	0	0	0	0	0	0	0	0	0
S25	0	0	0	0	0	0	0	0	0	0	0	0	0	0	0	0	0	0	0	0	0	0	0	0	0	0	1	0	0	0	0	0	0	0	0	0	0	0	0	0	0	0	0	0	1	0	0	0	0
S27	0	0	0	0	0	0	1	1	0	0	0	0	0	0	1	0	0	0	0	0	1	0	0	0	0	0	1	1	0	0	0	0	1	0	0	0	0	1	0	0	0	0	0	0	0	0	1	0	0
S28	0	0	0	0	0	0	0	0	0	0	0	0	0	0	0	0	0	0	0	0	0	0	1	0	0	0	1	0	0	0	0	0	0	0	0	0	0	0	0	0	0	0	0	0	0	0	0	0	0
S29	0	0	0	0	0	0	0	0	0	0	0	0	0	0	0	0	0	0	0	0	0	0	0	0	0	0	1	0	0	0	0	0	0	0	0	0	0	0	0	0	0	0	0	0	0	0	0	0	0
S30	0	0	0	1	0	0	0	1	0	0	0	1	1	1	0	0	0	0	0	0	1	0	1	0	0	0	1	0	0	1	0	0	0	0	0	0	0	1	0	0	0	0	0	0	0	0	0	0	0
S31	0	0	0	0	0	0	0	0	1	0	0	0	0	0	0	0	0	0	0	0	1	0	0	0	0	0	1	0	0	0	0	0	0	0	0	0	0	0	0	0	0	0	0	0	0	0	0	0	0
S32	0	0	0	0	0	0	0	0	0	0	0	0	0	0	0	0	0	0	0	0	0	0	0	0	0	0	0	0	0	0	0	0	0	0	0	0	0	0	0	0	0	0	0	0	0	0	0	0	0
S33	0	0	0	1	0	0	0	1	0	0	0	0	1	1	0	0	1	0	0	0	0	0	1	0	0	0	1	1	0	1	0	0	0	0	0	0	0	0	0	0	0	0	0	1	0	0	0	0	1
S34	0	0	0	0	0	0	0	0	0	0	0	1	0	0	0	0	0	0	0	0	0	0	0	0	0	0	0	0	0	0	0	0	0	0	0	0	0	0	0	0	0	0	0	0	0	0	0	0	0
S35	0	0	0	0	0	0	0	0	0	0	0	0	0	0	0	0	0	0	0	0	0	0	0	0	0	0	0	0	0	0	0	0	0	0	0	0	0	0	0	0	0	0	0	0	0	0	0	0	0
S36	0	0	0	0	0	0	0	0	0	0	0	0	0	0	0	0	0	0	0	0	0	1	0	0	0	0	1	0	0	0	0	0	0	0	0	0	0	0	0	0	0	0	0	0	0	0	0	0	1
S37	0	0	0	0	0	1	0	0	0	0	0	0	1	0	0	0	0	0	0	0	0	0	0	0	0	0	1	0	0	1	0	1	1	0	0	0	0	0	0	0	0	0	0	0	0	0	0	0	0
S38	0	0	0	0	0	0	0	0	0	0	0	0	0	0	0	0	0	0	0	0	1	0	0	0	0	0	0	0	0	0	0	0	0	0	0	0	0	0	0	0	0	0	0	0	1	0	0	0	0
S39	0	0	0	0	0	0	0	0	0	0	0	0	1	0	0	0	0	1	0	0	0	0	0	0	0	0	0	0	0	0	0	0	0	0	0	0	0	0	0	0	0	0	0	0	0	0	0	0	1
S40	0	0	0	0	0	0	0	1	0	0	0	0	0	0	0	0	0	0	0	0	0	0	0	0	0	0	1	0	0	0	0	0	0	0	0	0	0	0	0	0	0	0	0	0	0	0	0	0	0
S41	0	0	0	0	0	0	0	0	0	0	0	0	0	0	0	0	0	0	0	0	0	0	0	0	0	0	0	0	0	0	0	0	0	0	0	0	0	0	0	0	0	0	0	0	0	0	0	0	0
S42	0	0	0	0	0	0	0	0	0	0	0	0	0	0	0	0	0	0	0	0	0	0	0	0	0	0	1	0	0	0	0	0	0	0	0	0	0	1	0	0	0	0	0	0	0	0	0	0	0
S43	0	0	0	0	0	0	0	0	0	0	0	0	0	0	0	0	0	0	0	0	0	0	0	0	0	0	0	0	0	0	0	0	0	0	0	0	0	0	0	0	0	0	0	0	0	0	0	0	1
S44	1	0	0	0	0	0	0	0	0	0	0	1	0	0	0	0	0	0	0	0	1	1	0	0	0	0	0	0	0	0	0	0	0	0	0	0	0	0	0	0	0	0	0	0	0	0	0	0	0
S45	0	0	0	1	0	0	0	0	0	0	0	1	0	0	0	0	0	0	0	0	0	0	0	0	0	0	1	0	0	0	0	0	0	0	0	0	0	0	0	0	0	0	0	0	0	0	0	0	0
S46	0	1	0	1	0	0	1	0	0	0	0	0	0	1	0	0	0	0	0	1	0	0	0	0	0	0	1	1	1	1	0	0	0	1	0	1	1	0	0	0	1	1	0	0	1	0	0	1	1
S47	1	0	1	1	1	0	0	1	0	0	0	0	0	0	1	0	0	0	0	0	1	0	0	0	0	1	1	1	0	0	1	0	0	0	0	0	0	1	0	1	0	0	0	0	0	0	0	0	0
S48	0	0	0	0	0	0	0	1	0	0	0	0	0	0	0	0	0	0	0	0	0	0	0	0	0	0	1	0	0	0	0	0	0	0	0	0	0	0	0	0	0	0	0	0	0	0	0	0	0
S49	0	0	0	0	0	0	0	0	0	0	0	0	0	0	0	0	0	0	0	0	0	0	0	0	0	0	1	0	0	0	0	0	0	0	0	0	0	0	0	1	0	0	0	0	0	0	0	0	0
S50	0	0	0	0	0	0	0	1	0	0	0	0	0	0	0	0	0	0	0	0	1	0	0	0	0	0	0	0	0	0	0	0	0	0	0	0	0	0	0	0	0	0	1	0	0	0	0	0	1
S52	0	0	0	0	0	0	0	1	0	0	0	0	0	0	0	0	0	0	0	0	0	0	0	0	0	0	0	0	0	0	0	0	0	0	0	0	0	0	0	0	0	0	0	0	0	0	0	0	1
S53	0	0	0	0	0	0	0	0	0	0	0	1	0	0	0	0	0	0	0	0	0	1	1	0	0	0	0	0	0	0	0	0	0	0	0	0	0	0	0	0	0	0	0	0	0	0	0	0	0
S54	0	0	0	0	0	0	0	1	0	1	0	0	1	0	0	0	0	0	0	0	0	0	0	0	0	0	1	1	0	0	0	1	0	0	0	0	0	0	1	0	0	0	0	0	0	0	0	0	0
S55	0	0	0	0	0	0	0	1	0	0	0	0	0	0	0	0	0	0	0	0	0	0	0	0	0	0	1	0	0	0	0	0	0	0	0	0	0	0	0	0	0	0	0	0	0	0	0	0	0
S56	0	0	0	0	0	0	0	0	0	0	0	0	1	0	0	0	0	0	0	0	0	0	0	0	0	0	0	0	0	0	0	1	0	0	0	0	0	0	0	0	0	0	0	0	0	0	0	0	0
S57	1	0	0	0	0	0	0	0	0	0	0	1	1	0	0	0	0	0	0	0	1	1	0	0	0	0	0	0	0	0	0	0	0	0	0	0	0	0	0	0	0	0	0	0	0	0	0	0	0
S58	0	0	0	0	0	0	0	0	0	0	0	0	1	0	0	0	0	0	0	0	0	0	0	0	0	0	0	0	0	0	0	0	0	0	0	0	0	0	0	0	0	0	0	0	0	0	0	0	0
[truncated: 39 more columns]

## Sheet: G
Description	Code
Acantho	TB1
AnCalc	TB2
AnCelAnt	TB3
AnOs	TB4
AnOsProt	TB5
AnSchi	TB6
AnShell	TB7
Antalis	TB8
Aporrhai	TB9
ArcaNoae	TB10
BolmaRug	TB11
BrcCalc	TB12
BrcGly	TB13
BrcMbr	TB14
BrcSchi	TB15
BrcSpond	TB16
BrRV	TB17
CardBip	TB18
CCanP	TB19
CCelP	TB20
Cerast	TB21
CerastBip	TB22
Cerith	TB23
Charo	TB24
Chlamys	TB25
CMelesP	TB26
Columbel	TB27
Conus	TB28
CSusBiP	TB29
CSusP	TB30
CVulP	TB31
Cyclope	TB32
Cypraea	TB33
DisOsP	TB34
DisShelP	TB35
DisStoP	TB36
Gibberul	TB37
Gly	TB38
IBosP	TB39
ISusP	TB40
Luria	TB41
Marginel	TB42
MpodCanP	TB43
Mytilus	TB44
nassariu	TB45
Osilinus	TB46
PArgTub	TB47
Patella	TB48
PCalDsc	TB49
PCalGtt	TB50
PCalOv	TB51
PCardDsc	TB52
PCardGtt	TB53
PConDsc	TB54
Pecten	TB55
PectenBiP	TB56
Phalium	TB57
Pisania	TB58
PlOs	TB59
Pophio	TB60
POsDsc	TB61
PosOv	TB62
POsRect	TB63
POsTrg	TB64
POsTub	TB65
PRNDisc	TB66
PRVDisc	TB67
PRVGtt	TB68
PSheDsc	TB69
PShellGtt	TB70
PSheOv	TB71
PStoDsc	TB72
PSttDsc	TB73
PtCal	TB74
PtGal	TB75
PtGly	TB76
PtGr	TB77
PtOs	TB78
PtSchi	TB79
PtShe	TB80
PtSpo	TB81
SpoInc	TB82
Spond	TB83
Stramoni	TB84
Strombus	TB85
Theodoxu	TB86
Trivia	TB87
VtbrPois	TB88

## Sheet: H
Site	Code date	Date	Std	Material	Identification	Description	Refs
Arene Candide IMP	Beta 110542	6830	40	Seed	Yes	Hordeum sp.	Maggi 2002
Arene Candide IMP	OxA-23072	6778	39	Seed	Yes	Triticum dicoccum	Biagi and Starnini 2016
Favella	Beta 71633	6910	60	Seed	Yes	Cerealia	Tiné 2009
Favella	Beta 165482	6940	40	Seed	Yes	Cerealia	Tiné 2009
Favella	LTL 778A	7003	55	Animal bone	No	.	Tiné 2009
Favella	LTL 202A	6956	75	Seed	Yes	Cerealia	Tiné 2009
Favella	LTL 203A	6890	50	Seed	Yes	Cerealia	Tiné 2009
Favella	LTL 204A	6793	40	Animal bone	No	.	Tiné 2009
Peiro Signado	Ly-5689 (SacA-13452)	6925	45	Seed	Yes	Triticum dicoccum	Binder et al. 2017
Peiro Signado	Ly-5688 (SacA-13451)	6910	40	Seed	Yes	Triticum dicoccum	Binder et al. 2017
Pont de Roque-Haute	Ly-9878(SaA 32045)	6820	35	Seed	Yes	Triticum dicoccum	Binder et al. 2017
Pont de Roque-Haute	Beta_398950	6920	30	Seed	Yes	Triticum dicoccum	Guilaine et al. 2016
Pont de Roque-Haute	Beta_398951	6870	30	Seed	Yes	Triticum dicoccum	Guilaine et al. 2016
Pont de Roque-Haute	Beta_398952	6910	30	Seed	Yes	Triticum dicoccum	Guilaine et al. 2016
Pont de Roque-Haute	Ly-9879(SacA32046)	7010	60	Seed	Yes	Triticum dicoccum	Guilaine et al. 2016
Ripa Tetta	CAMS 2681	6890	60	Seed	Yes	Cerealia	Cipolloni Sampò et al. 1999
Torre Sabea	Ly 1448 (OxA)	6860	45	Seed	No	.	Guilaine and Cremonesi 2003
Balma Margineda	Beta-398960	6690	30	Seed	Yes	Hordeum vulg. var. nudum	unpublished ANR project Procome
Balma Margineda	Beta-325681	6630	40	Fruit	Yes	Corylus avelana	Martins et al. 2015
Balma Margineda	Beta-325682	6410	40	Fruit	Yes	Corylus avelana	Martins et al. 2015
Cendres (Cueva de)_H19	Beta 107405	6280	80	Animal bone	Yes	Ovis aries	Bernabeu Aubán and Molina Balaguer ed. 2009
Cendres (Cueva de)_H19	Beta 142288	6340	70	Seed	Yes	Hordeum vulgare	Bernabeu Aubán and Molina Balaguer ed. 2009
Cendres (Cueva de)_H15	GifA 101358	5980	100	Seed	Yes	Triticum aestivum durum turgidum	Bernabeu Aubán and Molina Balaguer ed. 2009
Bonica	OxA-23647	6158	32	Animal bone	Yes	Ovis aries	Martins et al. 2015
Cova de la Font Major	Beta 317705	6310	40	Animal bone	Yes	Ovis aries	Cebrià et al. 2014
Fontbrégoua	GrA 38336	6390	40	Human bone	Yes	Homo Sapiens	Le Bras-Goude et al. 2010
Fontbrégoua	GrA 38334	6240	35	Human bone	Yes	Homo Sapiens	Le Bras-Goude et al. 2010
Or VI-V (Cova de l')	K 1754/1208	6265	75	Seed	Yes	Cerealia	Bernabeu Auban 1989
Or VI-V (Cova de l')	OxA 10192	6310	70	Seed	Yes	Cerealia	Bernabeu Aubán et al. 2009
Or VI-V (Cova de l')	OxA 10191	6275	70	Seed	Yes	Triticum aestivum durum turgidum	Bernabeu Aubán et al. 2009
Or VI-V (Cova de l')	UCI-AMS66316	6475	25	Animal bone	Yes	Ovis aries	Marti 2011
Or VI-V (Cova de l')	Beta-298124	6275	70	Seed	Yes	Cerealia	Garcia Borja et al. 2011
Or VI-V (Cova de l')	Beta-298125	6340	40	Seed	Yes	Cerealia	Garcia Borja et al. 2011
Or VI-V (Cova de l')	Beta-298126	6200	40	Seed	Yes	Cerealia	Garcia Borja et al. 2011
Oullins (Baume d')	AA53291	6233	64	Animal bone	Yes	Capra hircus	Fernández et al. 2006
Oullins (Baume d')	AA53294	6233	64	Animal bone	Yes	Capra hircus	Fernández et al. 2006
Oullins (Baume d')	AA53295	6363	65	Animal bone	Yes	Capra hircus	Fernández et al. 2006
Oullins (Baume d')	AA61629	6386	67	Animal bone	Yes	Capra hircus	Fernández et al. 2006
Oullins (Baume d')	AA61630	6336	67	Animal bone	Yes	Capra hircus	Fernández et al. 2006
Oullins (Baume d')	AA61631	6407	67	Animal bone	Yes	Capra hircus	Fernández et al. 2006
Oullins (Baume d')	AA61632	6421	68	Animal bone	Yes	Capra hircus	Fernández et al. 2006
Oullins (Baume d')	AA61623	6398	77	Animal bone	Yes	Ovis aries	Fernández et al. 2006
Oullins (Baume d')	AA61624	6291	66	Animal bone	Yes	Ovis aries	Fernández et al. 2006
Oullins (Baume d')	AA61626	6381	76	Animal bone	Yes	Ovis aries	Fernández et al. 2006
Oullins (Baume d')	ETH 27975	6230	60	Animal bone	No	.	Van Willigen et al. 2010
Oullins (Baume d')	ETH 27974	6250	60	Animal bone	No	.	Van Willigen et al. 2010
Oullins (Baume d')	ETH 27973	6265	65	Animal bone	No	.	Van Willigen et al. 2010
Oullins (Baume d')	ETH 27972	6510	60	Animal bone	No	.	Van Willigen et al. 2010
Guixeres de Vilobi (Les)	OxA-26068	6655	45	Animal bone	Yes	Ovis aries	Oms et al. 2014
Guixeres de Vilobi (Les)	OxA-26069	6458	38	Animal bone	Yes	Ovis aries	Oms et al. 2014
Aigle (Grotte de l')	Beta-433199	6120	30	Animal bone	Yes	Suinae	unpublished ANR project Procome
Aigle (Grotte de l')	Beta-433200	6070	30	Animal bone	Yes	Ovis aries	unpublished ANR project Procome
Aigle (Grotte de l')	Beta-433201	5950	30	Animal bone	Yes	Caprinés	unpublished ANR project Procome
Aigle (Grotte de l')	Beta-433202	6160	30	Animal bone	Yes	Capreolus Capreolus	unpublished ANR project Procome
Aigle (Grotte de l')	Beta-433203	6130	30	Animal bone	Yes	Bos taurus	unpublished ANR project Procome
Camprafaud 20-18	Beta-433204	6260	30	Animal bone	Yes	Ovis aries	unpublished ANR project Procome
Camprafaud 20-18	Beta-433205	6210	30	Animal bone	Yes	Ovis aries	unpublished ANR project Procome
Camprafaud 20-18	Beta-433206	6210	30	Animal bone	Yes	Bos cf. taurus	unpublished ANR project Procome
Camprafaud 20-18	Beta-433207	6220	30	Animal bone	Yes	Bos taurus	unpublished ANR project Procome
Camprafaud 20-18	Beta-433208	6280	30	Animal bone	Yes	Bos taurus	unpublished ANR project Procome
Camprafaud 20-18	Beta-433209	6190	30	Animal bone	Yes	Bos taurus	unpublished ANR project Procome
Camprafaud 17	Beta-433211	5910	30	Animal bone	Yes	Bos taurus	unpublished ANR project Procome
Draga (La)	UBAR 313	6010	70	Seed	Yes	Cerealia	Bosch et al. 2011
Draga (La)	Hd 15451	6060	40	Seed	Yes	Cerealia	Bosch et al. 2011
Draga (La)	Oxa-20234	6127	33	Seed	Yes	Cerealia	Bosch et al. 2011
Draga (La)	OxA-20235	6143	33	Seed	Yes	Cerealia	Bosch et al. 2011
Draga (La)	Beta-indet	6184	27	Animal bone	Yes	Bos taurus	Bosch et al. 2011
Draga (La)	OxA-20231	6163	33	Seed	Yes	Cerealia	Bosch et al. 2011
Draga (La)	OxA-20232	6121	33	Seed	Yes	Cerealia	Bosch et al. 2011
Draga (La)	Oxa-20233	6179	33	Seed	Yes	Cerealia	Bosch et al. 2011
Draga (La)	Beta-278255	6270	40	Animal bone	Yes	Ovis aries	Bosch et al. 2011
Draga (La)	Beta-278256	6170	40	Animal bone	Yes	Ovis aries	Bosch et al. 2011
Frare c6-C5c (Cova del)	Beta 325690	6170	40	Animal bone	Yes	Ovis aries	Martins et al. 2015
Frare c6-C5c (Cova del)	Beta 325688	6070	30	Animal bone	Yes	Ovis aries	Martins et al. 2015
Gazel II	LY 4165 (SacA-7422)	6220	35	Animal bone	Yes	Bos taurus	Manen et Guilaine 2010
Gazel II	LY 4164 (SacA-7421)	6235	35	Animal bone	Yes	Bos taurus	Manen et Guilaine 2010
Gazel II	LY 4163 (SacA-7420)	6240	35	Animal bone	Yes	Caprinés	Manen et Guilaine 2010
Gazel II	Ly 4160 (SacA-7417)	6275	40	Animal bone	Yes	Bos taurus	Manen et Guilaine 2010
Ile de Corrège	Beta_398927	6280	30	Animal bone	Yes	Ovis aries	unpublished ANR project Procome
Ile de Corrège	Beta_398928	6210	30	Animal bone	Yes	Ovis aries	unpublished ANR project Procome
Ile de Corrège	Beta_398929	6320	30	Animal bone	Yes	Caprinés	unpublished ANR project Procome
Ile de Corrège	Beta_398930	6270	30	Animal bone	Yes	Ovis aries	unpublished ANR project Procome
Ile de Corrège	Beta_398931	6120	30	Animal bone	Yes	Bos taurus	unpublished ANR project Procome
Ile de Corrège	Beta_398932	6230	30	Animal bone	Yes	Cervus elaphus	unpublished ANR project Procome
Ile de Corrège	Beta_398933	6190	30	Animal bone	Yes	Cervus elaphus	unpublished ANR project Procome
Lombard (Grotte)	Ly-4156(SacA-7413)	6280	30	Animal bone	Yes	Cervus elaphus	Binder et Sénépart 2010
Lombard (Grotte)	Ly-4157(SacA-7414)	6165	35	Animal bone	Yes	Ovis aries	Binder et Sénépart 2010
Mas de Vignoles X	Erl-9579	6048	56	Seed	Yes	Hordeum sp.	unpublished ANR project Procome
Roussillonne Sud	Beta-433226	6020	30	Human bone	Yes	Homo Sapiens	unpublished ANR project Procome
Roussillonne Sud	Beta-433227	6000	30	Human bone	Yes	Homo Sapiens	unpublished ANR project Procome
Taï	GrA-25607	6130	40	Animal bone	Yes	Caprinés	unpublished, C. Manen
Taï	GrA-25613	6230	40	Animal bone	Yes	Ovis aries	unpublished, C. Manen
Taï	GrA-25614	6220	45	Animal bone	Yes	Caprinés	unpublished, C. Manen
Taï	GrA-25627	6285	45	Animal bone	Yes	Ovis aries	unpublished, C. Manen
Taï	Ly-4154(SacA-7411)	6295	30	Animal bone	Yes	Bos taurus	unpublished, C. Manen
Taï	Ly-4155(SacA-7412)	6310	35	Animal bone	Yes	Caprinés	unpublished, C. Manen
Taï	Ly-4152(SacA-7409)	6295	30	Seed	Yes	Triticum dicoccum	unpublished, C. Manen
Taï	Beta-398955	6250	30	Animal bone	Yes	Caprinés	unpublished ANR project Procome
Taï	Beta-398956	6180	30	Animal bone	Yes	Caprinés	unpublished ANR project Procome
Taï	Beta-398958	6120	30	Animal bone	Yes	Caprinés	unpublished ANR project Procome
Taï	UBA 9959	6193	41	Animal bone	Yes	Bos taurus	unpublished, C. Manen
Taï	UBA 9960	6292	32	Animal bone	Yes	Bos taurus	unpublished, C. Manen
Taï	UBA 9958	6284	42	Animal bone	Yes	Caprinés	unpublished, C. Manen
Taï	UBA 9961	6207	32	Animal bone	Yes	Bos taurus	unpublished, C. Manen
Taï	Beta-428094	6090	30	Charcoal	Yes	Juniperus sp.	unpublished ANR project Procome
Taï	Beta-428095	6130	30	Charcoal	Yes	Juniperus sp.	unpublished ANR project Procome
Taï	Beta-432165	6190	30	Seed	Yes	Hordeum sp.	unpublished ANR project Procome
Taï	Beta-432164	6140	30	Seed	Yes	Triticum aestivum durum turgidum	unpublished ANR project Procome
Mas Neuf	Beta-432170	6040	30	Seed	Yes	Hordeum sp.	unpublished ANR project Procome
Mas Neuf	Beta-432171	6080	30	Seed	Yes	Hordeum sp.	unpublished ANR project Procome
Frare C5a (Cova del)	Beta 325687	6020	40	Animal bone	Yes	Ovis aries	Martins et al. 2015
Esperit (Cova del')	Beta-432168	6150	30	Seed	Yes	Fabaceae	unpublished ANR project Procome
Jean Cros	Beta_398981	6070	30	Animal bone	Yes	Caprinés	Perrin et al 2017
Jean Cros	Beta-398983	5910	30	Animal bone	Yes	Cervus elaphus	Perrin et al 2017

## Sheet: I
	SC1	SC2	SC3	SC4	SC5	SC6	SC7	SC8	SC9	SC10	SC11	SC12	SC13	SC14	SC15	SC16	SC17	SC18	SC19	SC20	SC21	SC22	SC23	SC24	SC25	SC26	SC27	SC28	SC29	SC30	SC31	SC32	SC33	SC34	SC35	SC36	SC37	SC38	SC39
SC1	0	0.401069518716578	0.495495495495495	0.282352941176471	0.838068181818182	0.526717557251908	0.840490797546012	0.862068965517241	0.513888888888889	0.364583333333333	0.693548387096774	0.834101382488479	0.91044776119403	1	0.805970149253731	0.937677053824363	0.975308641975309	1	0.892307692307692	0.994490358126722	0.981308411214953	0.973333333333333	0.961165048543689	0.956446595229865	0.953341241597469	0.482456140350877	0.945264986967854	0.88133764832794	0.662745098039216	0.757225433526012	0.853211009174312	0.388888888888889	0.866666666666667	0.90633608815427	0.867678958785249	0.630952380952381	0.369369369369369	0.469026548672566	1
SC2	0.401069518716578	0	0.283154121863799	0.330396475770925	0.681997371879106	0.670212765957447	0.836363636363636	0.699421965317919	0.572139303482587	0.34136546184739	0.679558011049724	0.832116788321168	0.829457364341085	0.909090909090909	0.832460732984293	0.926829268292683	0.908675799086758	0.91304347826087	0.86096256684492	0.961904761904762	0.902439024390244	0.921985815602837	0.8	0.942372881355932	0.934261407579273	0.473684210526316	0.92623993217465	0.84349593495935	0.692307692307692	0.765217391304348	0.903614457831325	0.563636363636364	0.751306165099269	0.89047619047619	0.756894790602656	0.68	0.547619047619048	0.173144876325088	0.947368421052632
SC3	0.495495495495495	0.283154121863799	0	0.450381679389313	0.605527638190955	0.748878923766816	0.905882352941176	0.826923076923077	0.652542372881356	0.450704225352113	0.75	0.889967637540453	0.890784982935154	0.981042654028436	0.911504424778761	0.955056179775281	0.968503937007874	0.981735159817352	0.936936936936937	0.991208791208791	0.979899497487437	0.968454258675079	0.876923076923077	0.906197654941373	0.893170545593285	0.53125	0.891395154553049	0.854759568204122	0.734870317002882	0.811320754716981	0.960199004975124	0.66	0.685483870967742	0.916483516483516	0.692307692307692	0.738461538461539	0.635467980295567	0.270440251572327	0.989304812834225
SC4	0.282352941176471	0.330396475770925	0.450381679389313	0	0.731182795698925	0.543859649122807	0.645320197044335	0.67948717948718	0.565217391304348	0.293103448275862	0.48780487804878	0.735408560311284	0.742738589211618	0.874213836477987	0.586206896551724	0.83206106870229	0.851485148514851	0.784431137724551	0.682352941176471	0.885856079404467	0.727891156462585	0.849056603773585	0.748251748251748	0.943402659393113	0.935383417672246	0.462686567164179	0.924850555081127	0.822130299896587	0.552542372881356	0.633802816901408	0.691275167785235	0.445945945945946	0.806382978723404	0.831265508684863	0.821205821205821	0.557692307692308	0.417218543046358	0.451127819548872	0.896296296296296
SC5	0.838068181818182	0.681997371879106	0.605527638190955	0.731182795698925	0	0.84113475177305	0.796472184531886	0.87536231884058	0.86908077994429	0.74934725848564	0.848137535816619	0.845764854614412	0.824516129032258	0.948051948051948	0.867231638418079	0.859762675296656	0.926630434782609	0.905848787446505	0.877840909090909	0.901814300960512	0.91776798825257	0.894868585732165	0.920236336779911	0.723680415344678	0.688688366097325	0.753117206982544	0.804589707927677	0.810792804796802	0.778045838359469	0.866131191432396	0.891654465592972	0.873900293255132	0.355495251017639	0.829242262540021	0.304812834224599	0.784366576819407	0.865693430656934	0.6225	0.922272047832586
SC6	0.526717557251908	0.670212765957447	0.748878923766816	0.543859649122807	0.84113475177305	0	0.5	0.572649572649573	0.475862068965517	0.575129533678757	0.44	0.541284403669725	0.613861386138614	0.933333333333333	0.540740740740741	0.768361581920904	0.914110429447853	0.828125	0.709923664122137	0.857142857142857	0.740740740740741	0.761061946902655	0.903846153846154	0.972356599861783	0.974703557312253	0.650655021834061	0.960052105948762	0.931034482758621	0.6953125	0.666666666666667	0.563636363636364	0.357798165137615	0.866814650388457	0.78021978021978	0.863488624052004	0.325443786982249	0.5	0.665198237885463	0.479166666666667
SC7	0.840490797546012	0.836363636363636	0.905882352941176	0.645320197044335	0.796472184531886	0.5	0	0.63758389261745	0.807909604519774	0.751111111111111	0.54140127388535	0.616	0.418803418803419	0.842105263157895	0.508982035928144	0.658031088082902	0.825641025641026	0.7375	0.570552147239264	0.818181818181818	0.685714285714286	0.581395348837209	0.779411764705882	0.964456596035543	0.960967993754879	0.839080459770115	0.951177730192719	0.904166666666667	0.638888888888889	0.650485436893204	0.605633802816901	0.75886524822695	0.84994640943194	0.787878787878788	0.880628272251309	0.582089552238806	0.736111111111111	0.884169884169884	0.578125
SC8	0.862068965517241	0.699421965317919	0.826923076923077	0.67948717948718	0.87536231884058	0.572649572649573	0.63758389261745	0	0.630769230769231	0.842696629213483	0.381818181818182	0.694581280788177	0.561497326203209	0.885714285714286	0.633333333333333	0.834808259587021	0.851351351351351	0.734513274336283	0.517241379310345	0.896848137535817	0.741935483870968	0.819905213270142	0.617977528089888	0.989579715178882	0.994433399602386	0.906542056074766	0.982517482517482	0.975903614457831	0.842323651452282	0.811320754716981	0.557894736842105	0.765957446808511	0.905191873589165	0.879656160458453	0.911894273127753	0.636363636363636	0.77319587628866	0.707547169811321	0.703703703703704
SC9	0.513888888888889	0.572139303482587	0.652542372881356	0.565217391304348	0.86908077994429	0.475862068965517	0.807909604519774	0.630769230769231	0	0.679611650485437	0.652173913043478	0.74025974025974	0.720930232558139	0.924812030075188	0.797297297297297	0.891008174386921	0.909090909090909	0.886524822695035	0.791666666666667	0.96816976127321	0.917355371900826	0.933054393305439	0.743589743589744	0.967664258685931	0.974046401887534	0.520661157024793	0.955094991364421	0.923485653560043	0.739776951672863	0.732620320855615	0.75609756097561	0.459016393442623	0.903719912472648	0.883289124668435	0.89957264957265	0.571428571428571	0.488	0.566666666666667	0.963302752293578
SC10	0.364583333333333	0.34136546184739	0.450704225352113	0.293103448275862	0.74934725848564	0.575129533678757	0.751111111111111	0.842696629213483	0.679611650485437	0	0.645161290322581	0.612903225806452	0.840304182509506	0.922651933701657	0.63265306122449	0.855421686746988	0.803571428571429	0.80952380952381	0.833333333333333	0.807058823529412	0.822485207100592	0.874564459930314	0.903030303030303	0.937055837563452	0.910459282130452	0.441379310344828	0.916243654822335	0.795753286147624	0.659305993690852	0.770212765957447	0.824561403508772	0.517647058823529	0.756756756756757	0.736470588235294	0.766260162601626	0.469565217391304	0.572254335260116	0.409722222222222	0.821656050955414
SC11	0.693548387096774	0.679558011049724	0.75	0.48780487804878	0.848137535816619	0.44	0.54140127388535	0.381818181818182	0.652173913043478	0.645161290322581	0	0.677725118483412	0.641025641025641	0.964601769911504	0.421875	0.827089337175792	0.91025641025641	0.818181818181818	0.67741935483871	0.882352941176471	0.762376237623762	0.817351598173516	0.731958762886598	0.979909941115345	0.977011494252874	0.846846846846847	0.970383275261324	0.950054288816504	0.718875502008032	0.62874251497006	0.689320388349515	0.549019607843137	0.883668903803132	0.787114845938375	0.897379912663755	0.481481481481481	0.561904761904762	0.745454545454545	0.662921348314607
SC12	0.834101382488479	0.832116788321168	0.889967637540453	0.735408560311284	0.845764854614412	0.541284403669725	0.616	0.694581280788177	0.74025974025974	0.612903225806452	0.677725118483412	0	0.388888888888889	0.475728155339806	0.547511312217195	0.577272727272727	0.349397590361446	0.448598130841121	0.52073732718894	0.448888888888889	0.587628865979381	0.57051282051282	0.684210526315789	0.963758389261745	0.942660550458716	0.828571428571429	0.948095437421515	0.883629191321499	0.842105263157895	0.830769230769231	0.724489795918367	0.753846153846154	0.848024316109423	0.577777777777778	0.849355797819623	0.490196078431373	0.828282828282828	0.789137380191693	0.703296703296703
SC13	0.91044776119403	0.829457364341085	0.890784982935154	0.742738589211618	0.824516129032258	0.613861386138614	0.418803418803419	0.561497326203209	0.720930232558139	0.840304182509506	0.641025641025641	0.388888888888889	0	0.652631578947368	0.560975609756098	0.5	0.579399141630901	0.414141414141414	0.373134328358209	0.686635944700461	0.629213483146067	0.432432432432432	0.609195402298851	0.975708502024291	0.977692307692308	0.88628762541806	0.964601769911504	0.927855711422846	0.828220858895706	0.80327868852459	0.733333333333333	0.854748603351955	0.84346035015448	0.834101382488479	0.887210473313192	0.682008368200837	0.824175824175824	0.811447811447811	0.662650602409639
SC14	1	0.909090909090909	0.981042654028436	0.874213836477987	0.948051948051948	0.933333333333333	0.842105263157895	0.885714285714286	0.924812030075188	0.922651933701657	0.964601769911504	0.475728155339806	0.652631578947368	0	0.609756097560976	0.847953216374269	0.28476821192053	0.413793103448276	0.529411764705882	0.693181818181818	0.333333333333333	0.598130841121495	0.456521739130435	0.979181124219292	0.976171564733916	0.990783410138249	0.972064600611087	0.965065502183406	0.983606557377049	0.962962962962963	0.857142857142857	0.958762886597938	0.986501687289089	0.818181818181818	0.989023051591657	0.974522292993631	0.98	0.972093023255814	0.904761904761905
SC15	0.805970149253731	0.832460732984293	0.911504424778761	0.586206896551724	0.867231638418079	0.540740740740741	0.508982035928144	0.633333333333333	0.797297297297297	0.63265306122449	0.421875	0.547511312217195	0.560975609756098	0.609756097560976	0	0.759103641456583	0.650602409638554	0.480916030534351	0.552238805970149	0.760217983651226	0.387387387387387	0.633187772925764	0.532710280373832	0.973765964791163	0.970785629688117	0.879310344827586	0.960971379011275	0.933404940923738	0.822393822393822	0.785310734463277	0.610619469026549	0.714285714285714	0.920353982300885	0.787465940054496	0.930885529157667	0.662790697674419	0.791304347826087	0.895652173913044	0.636363636363636
SC16	0.937677053824363	0.926829268292683	0.955056179775281	0.83206106870229	0.859762675296656	0.768361581920904	0.658031088082902	0.834808259587021	0.891008174386921	0.855421686746988	0.827089337175792	0.577272727272727	0.5	0.847953216374269	0.759103641456583	0	0.745454545454545	0.697142857142857	0.71671388101983	0.692832764505119	0.812121212121212	0.366071428571429	0.877300613496933	0.983311938382542	0.977470930232558	0.88470066518847	0.974653465346535	0.921739130434783	0.874476987447699	0.898989898989899	0.801204819277108	0.897280966767372	0.846838824577026	0.832764505119454	0.88296943231441	0.728900255754476	0.934131736526946	0.897550111358575	0.811320754716981
SC17	0.975308641975309	0.908675799086758	0.968503937007874	0.851485148514851	0.926630434782609	0.914110429447853	0.825641025641026	0.851351351351351	0.909090909090909	0.803571428571429	0.91025641025641	0.349397590361446	0.579399141630901	0.28476821192053	0.650602409638554	0.745454545454545	0	0.358490566037736	0.506172839506173	0.549367088607595	0.539568345323741	0.649805447470817	0.555555555555556	0.977435897435897	0.952362358453729	0.969230769230769	0.955441302485004	0.935349322210636	0.937282229965157	0.921951219512195	0.886524822695035	0.914285714285714	0.950643776824034	0.706329113924051	0.960167714884696	0.84	0.916083916083916	0.914728682170543	0.889763779527559
SC18	1	0.91304347826087	0.981735159817352	0.784431137724551	0.905848787446505	0.828125	0.7375	0.734513274336283	0.886524822695035	0.80952380952381	0.818181818181818	0.448598130841121	0.414141414141414	0.413793103448276	0.480916030534351	0.697142857142857	0.358490566037736	0	0.307086614173228	0.677777777777778	0.346153846153846	0.630630630630631	0.5	0.98961937716263	0.984956452889945	0.946666666666667	0.981731187472814	0.945887445887446	0.912698412698413	0.929411764705882	0.735849056603774	0.866666666666667	0.957636566332218	0.866666666666667	0.967355821545158	0.854545454545454	0.925925925925926	0.919282511210762	0.717391304347826
SC19	0.892307692307692	0.86096256684492	0.936936936936937	0.682352941176471	0.877840909090909	0.709923664122137	0.570552147239264	0.517241379310345	0.791666666666667	0.833333333333333	0.67741935483871	0.52073732718894	0.373134328358209	0.529411764705882	0.552238805970149	0.71671388101983	0.506172839506173	0.307086614173228	0	0.763085399449036	0.457943925233645	0.688888888888889	0.533980582524272	0.984099550639475	0.98576512455516	0.93859649122807	0.975673327541268	0.935275080906149	0.803921568627451	0.745664739884393	0.651376146788991	0.814814814814815	0.942222222222222	0.889807162534435	0.952277657266811	0.785714285714286	0.765765765765766	0.884955752212389	0.789473684210526
SC20	0.994490358126722	0.961904761904762	0.991208791208791	0.885856079404467	0.901814300960512	0.857142857142857	0.818181818181818	0.896848137535817	0.96816976127321	0.807058823529412	0.882352941176471	0.448888888888889	0.686635944700461	0.693181818181818	0.760217983651226	0.692832764505119	0.549367088607595	0.677777777777778	0.763085399449036	0	0.752941176470588	0.737991266375546	0.845238095238095	0.975687779910429	0.938450398262129	0.952277657266811	0.955818540433925	0.906896551724138	0.934426229508197	0.945812807881773	0.87719298245614	0.947214076246334	0.885260370697264	0.667785234899329	0.890909090909091	0.760598503740648	0.988372093023256	0.96078431372549	0.859756097560976
SC21	0.981308411214953	0.902439024390244	0.979899497487437	0.727891156462585	0.91776798825257	0.740740740740741	0.685714285714286	0.741935483870968	0.917355371900826	0.822485207100592	0.762376237623762	0.587628865979381	0.629213483146067	0.333333333333333	0.387387387387387	0.812121212121212	0.539568345323741	0.346153846153846	0.457943925233645	0.752941176470588	0	0.633663366336634	0.375	0.987456445993031	0.985634477254589	0.941463414634146	0.979815708644142	0.95353982300885	0.905172413793103	0.893333333333333	0.604651162790698	0.835294117647059	0.963511972633979	0.852941176470588	0.966629588431591	0.83448275862069	0.977272727272727	0.970443349753695	0.75
SC22	0.973333333333333	0.921985815602837	0.968454258675079	0.849056603773585	0.894868585732165	0.761061946902655	0.581395348837209	0.819905213270142	0.933054393305439	0.874564459930314	0.817351598173516	0.57051282051282	0.432432432432432	0.598130841121495	0.633187772925764	0.366071428571429	0.649805447470817	0.630630630630631	0.688888888888889	0.737991266375546	0.633663366336634	0	0.727272727272727	0.98326639892905	0.98094512195122	0.975232198142415	0.974968710888611	0.958904109589041	0.937142857142857	0.940298507462687	0.843137254901961	0.921182266009852	0.881407035175879	0.829694323144105	0.925270403146509	0.82509505703422	0.941747572815534	0.962616822429907	0.715789473684211
SC23	0.961165048543689	0.8	0.876923076923077	0.748251748251748	0.920236336779911	0.903846153846154	0.779411764705882	0.617977528089888	0.743589743589744	0.903030303030303	0.731958762886598	0.684210526315789	0.609195402298851	0.456521739130435	0.532710280373832	0.877300613496933	0.555555555555556	0.5	0.533980582524272	0.845238095238095	0.375	0.727272727272727	0	0.988834612700628	0.987210231814548	0.990049751243781	0.985934065934066	0.962222222222222	0.921052631578947	0.863013698630137	0.878048780487805	0.901234567901235	0.961053837342497	0.886904761904762	0.970949720670391	0.858156028368794	0.833333333333333	0.879396984924623	0.941176470588235
SC24	0.956446595229865	0.942372881355932	0.906197654941373	0.943402659393113	0.723680415344678	0.972356599861783	0.964456596035543	0.989579715178882	0.967664258685931	0.937055837563452	0.979909941115345	0.963758389261745	0.975708502024291	0.979181124219292	0.973765964791163	0.983311938382542	0.977435897435897	0.98961937716263	0.984099550639475	0.975687779910429	0.987456445993031	0.98326639892905	0.988834612700628	0	0.379440665154951	0.917084587094617	0.52852912142152	0.927913279132791	0.946984758117959	0.970027247956403	0.979108635097493	0.97770811563915	0.76958776958777	0.902751119641715	0.684124830393487	0.965881951552371	0.971468336812804	0.927065908330545	0.998600419874038
SC25	0.953341241597469	0.934261407579273	0.893170545593285	0.935383417672246	0.688688366097325	0.974703557312253	0.960967993754879	0.994433399602386	0.974046401887534	0.910459282130452	0.977011494252874	0.942660550458716	0.977692307692308	0.976171564733916	0.970785629688117	0.977470930232558	0.952362358453729	0.984956452889945	0.98576512455516	0.938450398262129	0.985634477254589	0.98094512195122	0.987210231814548	0.379440665154951	0	0.895698515416825	0.462667517549458	0.877931449188214	0.921627731725697	0.94556765163297	0.980861244019139	0.972875947347427	0.698696574719612	0.829109341057205	0.600120445648901	0.946240747954811	0.967330677290837	0.91847619047619	0.995990376904571
SC26	0.482456140350877	0.473684210526316	0.53125	0.462686567164179	0.753117206982544	0.650655021834061	0.839080459770115	0.906542056074766	0.520661157024793	0.441379310344828	0.846846846846847	0.828571428571429	0.88628762541806	0.990783410138249	0.879310344827586	0.88470066518847	0.969230769230769	0.946666666666667	0.93859649122807	0.952277657266811	0.941463414634146	0.975232198142415	0.990049751243781	0.917084587094617	0.895698515416825	0	0.894166666666667	0.744390243902439	0.569405099150142	0.616236162361624	0.758454106280193	0.669902912621359	0.809619238476954	0.856832971800434	0.807843137254902	0.661654135338346	0.684210526315789	0.45679012345679	0.958549222797927
SC27	0.945264986967854	0.92623993217465	0.891395154553049	0.924850555081127	0.804589707927677	0.960052105948762	0.951177730192719	0.982517482517482	0.955094991364421	0.916243654822335	0.970383275261324	0.948095437421515	0.964601769911504	0.972064600611087	0.960971379011275	0.974653465346535	0.955441302485004	0.981731187472814	0.975673327541268	0.955818540433925	0.979815708644142	0.974968710888611	0.985934065934066	0.52852912142152	0.462667517549458	0.894166666666667	0	0.914811229428848	0.930778739184178	0.962473347547974	0.968434896975011	0.966666666666667	0.811848958333333	0.866666666666667	0.864253393665158	0.952136752136752	0.963206307490145	0.907422852376981	0.992942214380238
SC28	0.88133764832794	0.84349593495935	0.854759568204122	0.822130299896587	0.810792804796802	0.931034482758621	0.904166666666667	0.975903614457831	0.923485653560043	0.795753286147624	0.950054288816504	0.883629191321499	0.927855711422846	0.965065502183406	0.933404940923738	0.921739130434783	0.935349322210636	0.945887445887446	0.935275080906149	0.906896551724138	0.95353982300885	0.958904109589041	0.962222222222222	0.927913279132791	0.877931449188214	0.744390243902439	0.914811229428848	0	0.671102661596958	0.793814432989691	0.93598233995585	0.924861878453039	0.845609899823217	0.881034482758621	0.853403141361257	0.85699481865285	0.909691629955947	0.839687194525904	0.988789237668161
SC29	0.662745098039216	0.692307692307692	0.734870317002882	0.552542372881356	0.778045838359469	0.6953125	0.638888888888889	0.842323651452282	0.739776951672863	0.659305993690852	0.718875502008032	0.842105263157895	0.828220858895706	0.983606557377049	0.822393822393822	0.874476987447699	0.937282229965157	0.912698412698413	0.803921568627451	0.934426229508197	0.905172413793103	0.937142857142857	0.921052631578947	0.946984758117959	0.921627731725697	0.569405099150142	0.930778739184178	0.671102661596958	0	0.308724832214765	0.811965811965812	0.630901287553648	0.861463414634146	0.840163934426229	0.873925501432665	0.658703071672355	0.610169491525424	0.720797720797721	0.927272727272727
SC30	0.757225433526012	0.765217391304348	0.811320754716981	0.633802816901408	0.866131191432396	0.666666666666667	0.650485436893204	0.811320754716981	0.732620320855615	0.770212765957447	0.62874251497006	0.830769230769231	0.80327868852459	0.962962962962963	0.785310734463277	0.898989898989899	0.921951219512195	0.929411764705882	0.745664739884393	0.945812807881773	0.893333333333333	0.940298507462687	0.863013698630137	0.970027247956403	0.94556765163297	0.616236162361624	0.962473347547974	0.793814432989691	0.308724832214765	0	0.842105263157895	0.655629139072848	0.91728525980912	0.857142857142857	0.929533678756477	0.687203791469194	0.597402597402597	0.806691449814126	0.956521739130435
SC31	0.853211009174312	0.903614457831325	0.960199004975124	0.691275167785235	0.891654465592972	0.563636363636364	0.605633802816901	0.557894736842105	0.75609756097561	0.824561403508772	0.689320388349515	0.724489795918367	0.733333333333333	0.857142857142857	0.610619469026549	0.801204819277108	0.886524822695035	0.735849056603774	0.651376146788991	0.87719298245614	0.604651162790698	0.843137254901961	0.878048780487805	0.979108635097493	0.980861244019139	0.758454106280193	0.968434896975011	0.93598233995585	0.811965811965812	0.842105263157895	0	0.747126436781609	0.920364050056883	0.807017543859649	0.915649278579356	0.510204081632653	0.911111111111111	0.873170731707317	0.756756756756757
SC32	0.388888888888889	0.563636363636364	0.66	0.445945945945946	0.873900293255132	0.357798165137615	0.75886524822695	0.765957446808511	0.459016393442623	0.517647058823529	0.549019607843137	0.753846153846154	0.854748603351955	0.958762886597938	0.714285714285714	0.897280966767372	0.914285714285714	0.866666666666667	0.814814814814815	0.947214076246334	0.835294117647059	0.921182266009852	0.901234567901235	0.97770811563915	0.972875947347427	0.669902912621359	0.966666666666667	0.924861878453039	0.630901287553648	0.655629139072848	0.747126436781609	0	0.902050113895216	0.847507331378299	0.904444444444444	0.493150684931507	0.213483146067416	0.637254901960784	0.808219178082192
SC33	0.866666666666667	0.751306165099269	0.685483870967742	0.806382978723404	0.355495251017639	0.866814650388457	0.84994640943194	0.905191873589165	0.903719912472648	0.756756756756757	0.883668903803132	0.848024316109423	0.84346035015448	0.986501687289089	0.920353982300885	0.846838824577026	0.950643776824034	0.957636566332218	0.942222222222222	0.885260370697264	0.963511972633979	0.881407035175879	0.961053837342497	0.76958776958777	0.698696574719612	0.809619238476954	0.811848958333333	0.845609899823217	0.861463414634146	0.91728525980912	0.920364050056883	0.902050113895216	0	0.541041482789056	0.25531914893617	0.782515991471215	0.902383654937571	0.692771084337349	0.930635838150289
SC34	0.90633608815427	0.89047619047619	0.916483516483516	0.831265508684863	0.829242262540021	0.78021978021978	0.787878787878788	0.879656160458453	0.883289124668435	0.736470588235294	0.787114845938375	0.577777777777778	0.834101382488479	0.818181818181818	0.787465940054496	0.832764505119454	0.706329113924051	0.866666666666667	0.889807162534435	0.667785234899329	0.852941176470588	0.829694323144105	0.886904761904762	0.902751119641715	0.829109341057205	0.856832971800434	0.866666666666667	0.881034482758621	0.840163934426229	0.857142857142857	0.807017543859649	0.847507331378299	0.541041482789056	0	0.667532467532468	0.605985037406484	0.88953488372093	0.877995642701525	0.878048780487805
SC35	0.867678958785249	0.756894790602656	0.692307692307692	0.821205821205821	0.304812834224599	0.863488624052004	0.880628272251309	0.911894273127753	0.89957264957265	0.766260162601626	0.897379912663755	0.849355797819623	0.887210473313192	0.989023051591657	0.930885529157667	0.88296943231441	0.960167714884696	0.967355821545158	0.952277657266811	0.890909090909091	0.966629588431591	0.925270403146509	0.970949720670391	0.684124830393487	0.600120445648901	0.807843137254902	0.864253393665158	0.853403141361257	0.873925501432665	0.929533678756477	0.915649278579356	0.904444444444444	0.25531914893617	0.667532467532468	0	0.785416666666667	0.915836101882614	0.693516699410609	0.932356257046223
SC36	0.630952380952381	0.68	0.738461538461539	0.557692307692308	0.784366576819407	0.325443786982249	0.582089552238806	0.636363636363636	0.571428571428571	0.469565217391304	0.481481481481481	0.490196078431373	0.682008368200837	0.974522292993631	0.662790697674419	0.728900255754476	0.84	0.854545454545454	0.785714285714286	0.760598503740648	0.83448275862069	0.82509505703422	0.858156028368794	0.965881951552371	0.946240747954811	0.661654135338346	0.952136752136752	0.85699481865285	0.658703071672355	0.687203791469194	0.510204081632653	0.493150684931507	0.782515991471215	0.605985037406484	0.785416666666667	0	0.610738255033557	0.659090909090909	0.654135338345865
SC37	0.369369369369369	0.547619047619048	0.635467980295567	0.417218543046358	0.865693430656934	0.5	0.736111111111111	0.77319587628866	0.488	0.572254335260116	0.561904761904762	0.828282828282828	0.824175824175824	0.98	0.791304347826087	0.934131736526946	0.916083916083916	0.925925925925926	0.765765765765766	0.988372093023256	0.977272727272727	0.941747572815534	0.833333333333333	0.971468336812804	0.967330677290837	0.684210526315789	0.963206307490145	0.909691629955947	0.610169491525424	0.597402597402597	0.911111111111111	0.213483146067416	0.902383654937571	0.88953488372093	0.915836101882614	0.610738255033557	0	0.632850241545894	0.973684210526316
SC38	0.469026548672566	0.173144876325088	0.270440251572327	0.451127819548872	0.6225	0.665198237885463	0.884169884169884	0.707547169811321	0.566666666666667	0.409722222222222	0.745454545454545	0.789137380191693	0.811447811447811	0.972093023255814	0.895652173913044	0.897550111358575	0.914728682170543	0.919282511210762	0.884955752212389	0.96078431372549	0.970443349753695	0.962616822429907	0.879396984924623	0.927065908330545	0.91847619047619	0.45679012345679	0.907422852376981	0.839687194525904	0.720797720797721	0.806691449814126	0.873170731707317	0.637254901960784	0.692771084337349	0.877995642701525	0.693516699410609	0.659090909090909	0.632850241545894	0	0.947643979057592
SC39	1	0.947368421052632	0.989304812834225	0.896296296296296	0.922272047832586	0.479166666666667	0.578125	0.703703703703704	0.963302752293578	0.821656050955414	0.662921348314607	0.703296703296703	0.662650602409639	0.904761904761905	0.636363636363636	0.811320754716981	0.889763779527559	0.717391304347826	0.789473684210526	0.859756097560976	0.75	0.715789473684211	0.941176470588235	0.998600419874038	0.995990376904571	0.958549222797927	0.992942214380238	0.988789237668161	0.927272727272727	0.956521739130435	0.756756756756757	0.808219178082192	0.930635838150289	0.878048780487805	0.932356257046223	0.654135338345865	0.973684210526316	0.947643979057592	0

## Sheet: J
	SC1	SC2	SC3	SC4	SC5	SC6	SC7	SC8	SC9	SC10	SC11	SC12	SC13	SC14	SC15	SC16	SC17	SC18	SC19	SC20	SC21	SC22	SC23	SC24	SC25	SC26	SC27	SC28	SC29	SC30	SC31	SC32	SC33	SC34	SC35	SC36	SC37	SC38	SC39
SC1	0	44.6076469441305	41.9157393305378	406.598522456006	361.3779021496	83.9982495757251	86.1932017005647	87.0001285748694	77.4012355823904	457.794645345036	355.206720731164	194.018845117532	245.218064297416	268.971204574311	220.891265556093	332.146852383058	194.018845117532	220.891265556093	103.700899832562	0	313.043862043873	313.043862043873	313.043862043873	1241.23149130368	1351.49888761272	217.53907795662	1105.69471877833	217.53907795662	586.36850134049	586.36850134049	105.220347779499	28.1537094080823	358.334140600076	358.334140600076	370.975526508126	370.975526508126	351.834608500305	161.294369585875	68.815557060374
SC2	44.6076469441305	0	3.45708499147554	451.191560205333	401.806376398392	128.042074579819	128.532799037926	130.630625530887	35.1650793724646	502.402051656529	394.857603575961	226.057940702817	284.05881957157	307.239616440966	256.870682004642	374.310192769049	226.057940702817	256.870682004642	148.251089130811	44.6076469441305	354.984902253738	354.984902253738	354.984902253738	1276.89209550332	1388.6932234401	257.523308083139	1145.21229916602	257.523308083139	630.971138036784	630.971138036784	119.785169227375	27.0919108957744	320.588340877203	320.588340877203	330.652236737598	330.652236737598	392.433181742747	201.844495708943	111.944935170154
SC3	41.9157393305378	3.45708499147554	0	448.504025468388	400.145358342326	125.613428060042	126.450821459677	128.307637325082	38.5813600540774	499.668459498061	393.310617821629	225.332091325862	282.593822572156	305.858599654393	255.744997227753	372.355733031788	225.332091325862	255.744997227753	145.433243058412	41.9157393305378	353.068106832356	353.068106832356	353.068106832356	1273.43567251993	1385.24655020329	255.890240688338	1141.81136120012	255.890240688338	628.199779739664	628.199779739664	120.310207471397	23.6349654608239	321.689853164275	321.689853164275	332.162362822698	332.162362822698	390.744481029332	200.100914453476	109.706480438495
SC4	406.598522456006	451.191560205333	448.504025468388	0	171.311940903789	324.12011986669	327.594560451597	322.516809840236	482.078297599881	52.1903938242612	186.646958624192	308.622112017183	231.096394516685	227.187747935127	269.277039323564	140.813988502864	308.622112017183	269.277039323564	303.431462054918	406.598522456006	153.802473501961	153.802473501961	153.802473501961	959.977374397178	1047.37357146145	235.343835303963	778.792218147341	235.343835303963	180.961542112714	180.961542112714	402.942990099388	430.275531195031	741.126672326082	741.126672326082	762.96461310799	762.96461310799	168.862102350644	271.372176374491	341.558870522696
SC5	361.3779021496	401.806376398392	400.145358342326	171.311940903789	0	281.168759642419	275.446339347202	276.743440704177	424.436263920151	208.29856816706	16.3194165173005	195.597910479209	119.584644369635	99.5789006034983	154.509974003323	47.4145552855931	195.597910479209	154.509974003323	276.388518897889	361.3779021496	57.1400750299282	57.1400750299282	57.1400750299282	1129.78331944662	1214.17582712324	144.300850500488	943.15642231238	144.300850500488	312.880518433944	312.880518433944	314.265105352251	389.216719016608	719.31643213887	719.31643213887	732.157495393635	732.157495393635	10.0626360539479	200.157503831589	293.286760478113
SC6	83.9982495757251	128.042074579819	125.613428060042	324.12011986669	281.168759642419	0	16.8633817234202	6.00396839203695	157.971014874053	375.708662719388	276.304667141998	136.907796351326	169.22658373442	193.662206628926	152.181968167264	249.527168295866	136.907796351326	152.181968167264	31.0271742914107	83.9982495757251	230.775594483245	230.775594483245	230.775594483245	1187.57385788948	1293.76814283284	139.752756473916	1042.17890968703	139.752756473916	504.567345438309	504.567345438309	111.01627120838	110.301857306957	438.619175876111	438.619175876111	453.34033860134	453.34033860134	271.404910002985	84.1780800994038	18.2843918496132
SC7	86.1932017005647	128.532799037926	126.450821459677	327.594560451597	275.446339347202	16.8633817234202	0	11.7941492639428	156.062805883236	379.497307852088	269.703107005659	122.462702121071	160.788468205203	184.979613189818	140.719821263097	246.045927228133	122.462702121071	140.719821263097	46.0443532682324	86.1932017005647	226.88116960479	226.88116960479	226.88116960479	1200.54350590899	1305.97016624356	132.193293732012	1053.21789424077	132.193293732012	508.446091051688	508.446091051688	96.493527195505	113.818168632886	443.900980961033	443.900980961033	457.152123561514	457.152123561514	265.840438952423	75.8560786370046	18.0360957123456
SC8	87.0001285748694	130.630625530887	128.307637325082	322.516809840236	276.743440704177	6.00396839203695	11.7941492639428	0	159.818702985511	374.229954423595	271.658235488236	130.911088254618	164.111246426894	188.508796062587	146.496123347645	245.690531736069	130.911088254618	146.496123347645	34.43260580937	87.0001285748694	226.815208936715	226.815208936715	226.815208936715	1189.98824673378	1295.80036039369	134.804701886837	1043.65842540983	134.804701886837	503.14169147926	503.14169147926	107.657965732908	113.786548653351	442.784556734185	442.784556734185	457.099262450048	457.099262450048	267.016901439884	78.9732347326409	19.0475379378164
SC9	77.4012355823904	35.1650793724646	38.5813600540774	482.078297599881	424.436263920151	157.971014874053	156.062805883236	159.818702985511	0	533.598482748566	416.517330722724	241.325266711351	305.411252783118	327.756329523391	275.439278774327	399.488044470164	241.325266711351	275.439278774327	180.564648548636	77.4012355823904	379.896266101209	379.896266101209	379.896266101209	1311.71445703079	1423.73842785748	280.438207657645	1180.37118276372	280.438207657645	662.392182128469	662.392182128469	125.610937023018	62.0785387476626	305.931978122224	305.931978122224	311.886292729548	311.886292729548	415.323645870758	226.035673822733	140.792756388671
SC10	457.794645345036	502.402051656529	499.668459498061	52.1903938242612	208.29856816706	375.708662719388	379.497307852088	374.229954423595	533.598482748566	0	224.400273622417	359.192464187305	280.561288385641	274.843147973289	319.21685525792	185.047239226683	359.192464187305	319.21685525792	354.369226538368	457.794645345036	200.188137459404	200.188137459404	200.188137459404	922.16168679068	1005.91883057126	286.409903890284	735.401567676773	286.409903890284	128.948785702477	128.948785702477	455.068198727156	481.084625425975	788.608287701454	788.608287701454	811.418149618896	811.418149618896	207.744135961923	323.488983676072	393.259175532206
SC11	355.206720731164	394.857603575961	393.310617821629	186.646958624192	16.3194165173005	276.304667141998	269.703107005659	271.658235488236	416.517330722724	224.400273622417	0	184.359544134368	111.108034479956	89.4512410185749	144.035663861685	56.3972670642746	184.359544134368	144.035663861685	273.28483606024	355.206720731164	61.1254139618277	61.1254139618277	61.1254139618277	1145.63112838119	1230.31056253534	137.667937358992	959.385901996574	137.667937358992	329.07524718623	329.07524718623	304.150625933429	383.193400485487	713.48905237359	713.48905237359	725.47200880757	725.47200880757	18.3817232154494	193.969351753196	287.661188341087
SC12	194.018845117532	226.057940702817	225.332091325862	308.622112017183	195.597910479209	136.907796351326	122.462702121071	130.911088254618	241.325266711351	359.192464187305	184.359544134368	0	81.0794531330014	96.3230054964398	42.0784497253144	185.472269996875	0	42.0784497253144	153.6530282627	194.018845117532	166.241541691735	166.241541691735	166.241541691735	1242.77510273118	1339.90932596075	74.0743696931132	1077.44566480033	74.0743696931132	483.023861131369	483.023861131369	121.293578858816	221.527422854717	545.980999546086	545.980999546086	553.21155841235	553.21155841235	188.011909331079	71.6395706783613	138.370579738042
SC13	245.218064297416	284.05881957157	282.593822572156	231.096394516685	119.584644369635	169.22658373442	160.788468205203	164.111246426894	305.411252783118	280.561288385641	111.108034479956	81.0794531330014	0	24.5148856622614	39.290305469478	104.459833282808	81.0794531330014	39.290305469478	171.550271554942	245.218064297416	85.1622928492559	85.1622928492559	85.1622928492559	1177.49590190358	1271.11728445644	30.3911296513484	1005.9025841252	30.3911296513484	402.774725026057	402.774725026057	195.350295696143	273.326508864808	603.489920290268	603.489920290268	614.709673163086	614.709673163086	110.93822342653	85.1685287416171	178.823837984067
SC14	268.971204574311	307.239616440966	305.858599654393	227.187747935127	99.5789006034983	193.662206628926	184.979613189818	188.508796062587	327.756329523391	274.843147973289	89.4512410185749	96.3230054964398	24.5148856622614	0	54.9320058410175	92.582909479438	96.3230054964398	54.9320058410175	195.966769418749	268.971204574311	75.055098284247	75.055098284247	75.055098284247	1180.12652297196	1271.75838757248	54.7781291932105	1004.99385791366	54.7781291932105	393.861338234216	393.861338234216	214.843824605422	297.108160013544	627.090547829379	627.090547829379	637.813950273638	637.813950273638	91.7374366434554	109.538348233406	203.007035405828
SC15	220.891265556093	256.870682004642	255.744997227753	269.277039323564	154.509974003323	152.181968167264	140.719821263097	146.496123347645	275.439278774327	319.21685525792	144.035663861685	42.0784497253144	39.290305469478	54.9320058410175	0	143.46454148421	42.0784497253144	0	161.377228106434	220.891265556093	124.342672411694	124.342672411694	124.342672411694	1210.80917823296	1305.96979167583	41.0720788329251	1041.88372252287	41.0720788329251	441.978264110256	441.978264110256	160.120920585306	248.978789604858	577.433659331663	577.433659331663	586.658419229982	586.658419229982	146.610177427472	71.0858268257382	158.317682689153
SC16	332.146852383058	374.310192769049	372.355733031788	140.813988502864	47.4145552855931	249.527168295866	246.045927228133	245.690531736069	399.488044470164	185.047239226683	56.3972670642746	185.472269996875	104.459833282808	92.582909479438	143.46454148421	0	185.472269996875	143.46454148421	240.873957532225	332.146852383058	19.8890080438776	19.8890080438776	19.8890080438776	1100.28945629399	1188.17635597343	121.390929845803	919.216470216305	121.390929845803	301.428994827313	301.428994827313	297.325569176649	359.405190825802	687.866491512157	687.866491512157	702.789395822611	702.789395822611	39.099499695543	173.493223190233	263.354012854702
SC17	194.018845117532	226.057940702817	225.332091325862	308.622112017183	195.597910479209	136.907796351326	122.462702121071	130.911088254618	241.325266711351	359.192464187305	184.359544134368	0	81.0794531330014	96.3230054964398	42.0784497253144	185.472269996875	0	42.0784497253144	153.6530282627	194.018845117532	166.241541691735	166.241541691735	166.241541691735	1242.77510273118	1339.90932596075	74.0743696931132	1077.44566480033	74.0743696931132	483.023861131369	483.023861131369	121.293578858816	221.527422854717	545.980999546086	545.980999546086	553.21155841235	553.21155841235	188.011909331079	71.6395706783613	138.370579738042
SC18	220.891265556093	256.870682004642	255.744997227753	269.277039323564	154.509974003323	152.181968167264	140.719821263097	146.496123347645	275.439278774327	319.21685525792	144.035663861685	42.0784497253144	39.290305469478	54.9320058410175	0	143.46454148421	42.0784497253144	0	161.377228106434	220.891265556093	124.342672411694	124.342672411694	124.342672411694	1210.80917823296	1305.96979167583	41.0720788329251	1041.88372252287	41.0720788329251	441.978264110256	441.978264110256	160.120920585306	248.978789604858	577.433659331663	577.433659331663	586.658419229982	586.658419229982	146.610177427472	71.0858268257382	158.317682689153
SC19	103.700899832562	148.251089130811	145.433243058412	303.431462054918	276.388518897889	31.0271742914107	46.0443532682324	34.43260580937	180.564648548636	354.369226538368	273.28483606024	153.6530282627	171.550271554942	195.966769418749	161.377228106434	240.873957532225	153.6530282627	161.377228106434	0	103.700899832562	223.113399338517	223.113399338517	223.113399338517	1156.75287809344	1263.26726285824	141.190964076719	1012.38893691012	141.190964076719	482.795931869178	482.795931869178	141.943572168833	126.86586465435	448.289611814988	448.289611814988	465.571649604163	465.571649604163	266.413810583882	90.3413001357092	47.9332452567588
SC20	0	44.6076469441305	41.9157393305378	406.598522456006	361.3779021496	83.9982495757251	86.1932017005647	87.0001285748694	77.4012355823904	457.794645345036	355.206720731164	194.018845117532	245.218064297416	268.971204574311	220.891265556093	332.146852383058	194.018845117532	220.891265556093	103.700899832562	0	313.043862043873	313.043862043873	313.043862043873	1241.23149130368	1351.49888761272	217.53907795662	1105.69471877833	217.53907795662	586.36850134049	586.36850134049	105.220347779499	28.1537094080823	358.334140600076	358.334140600076	370.975526508126	370.975526508126	351.834608500305	161.294369585875	68.815557060374
SC21	313.043862043873	354.984902253738	353.068106832356	153.802473501961	57.1400750299282	230.775594483245	226.88116960479	226.815208936715	379.896266101209	200.188137459404	61.1254139618277	166.241541691735	85.1622928492559	75.055098284247	124.342672411694	19.8890080438776	166.241541691735	124.342672411694	223.113399338517	313.043862043873	0	0	0	1111.31833776161	1200.64472825079	101.50214581752	932.564760175931	101.50214581752	318.989635888424	318.989635888424	277.456991935842	340.418450985403	669.318904732035	669.318904732035	683.851580071315	683.851580071315	47.3219080084571	153.864481029102	244.299043449687
SC22	313.043862043873	354.984902253738	353.068106832356	153.802473501961	57.1400750299282	230.775594483245	226.88116960479	226.815208936715	379.896266101209	200.188137459404	61.1254139618277	166.241541691735	85.1622928492559	75.055098284247	124.342672411694	19.8890080438776	166.241541691735	124.342672411694	223.113399338517	313.043862043873	0	0	0	1111.31833776161	1200.64472825079	101.50214581752	932.564760175931	101.50214581752	318.989635888424	318.989635888424	277.456991935842	340.418450985403	669.318904732035	669.318904732035	683.851580071315	683.851580071315	47.3219080084571	153.864481029102	244.299043449687
SC23	313.043862043873	354.984902253738	353.068106832356	153.802473501961	57.1400750299282	230.775594483245	226.88116960479	226.815208936715	379.896266101209	200.188137459404	61.1254139618277	166.241541691735	85.1622928492559	75.055098284247	124.342672411694	19.8890080438776	166.241541691735	124.342672411694	223.113399338517	313.043862043873	0	0	0	1111.31833776161	1200.64472825079	101.50214581752	932.564760175931	101.50214581752	318.989635888424	318.989635888424	277.456991935842	340.418450985403	669.318904732035	669.318904732035	683.851580071315	683.851580071315	47.3219080084571	153.864481029102	244.299043449687
SC24	1241.23149130368	1276.89209550332	1273.43567251993	959.977374397178	1129.78331944662	1187.57385788948	1200.54350590899	1189.98824673378	1311.71445703079	922.16168679068	1145.63112838119	1242.77510273118	1177.49590190358	1180.12652297196	1210.80917823296	1100.28945629399	1242.77510273118	1210.80917823296	1156.75287809344	1241.23149130368	1111.31833776161	1111.31833776161	1111.31833776161	0	135.55330981425	1170.80001972338	233.571484814068	1170.80001972338	845.533543188074	845.533543188074	1296.46796347901	1249.80190518548	1415.64196097574	1415.64196097574	1455.57825568513	1455.57825568513	1128.30143331081	1182.76064179792	1204.59193122259
SC25	1351.49888761272	1388.6932234401	1385.24655020329	1047.37357146145	1214.17582712324	1293.76814283284	1305.97016624356	1295.80036039369	1423.73842785748	1005.91883057126	1230.31056253534	1339.90932596075	1271.11728445644	1271.75838757248	1305.96979167583	1188.17635597343	1339.90932596075	1305.96979167583	1263.26726285824	1351.49888761272	1200.64472825079	1200.64472825079	1200.64472825079	135.55330981425	0	1266.80786489958	275.345065828004	1266.80786489958	917.337418986248	917.337418986248	1400.98740404108	1361.66731198142	1540.74369219637	1540.74369219637	1580.09707660214	1580.09707660214	1213.60294650807	1282.96064263406	1311.19972622629
SC26	217.53907795662	257.523308083139	255.890240688338	235.343835303963	144.300850500488	139.752756473916	132.193293732012	134.804701886837	280.438207657645	286.409903890284	137.667937358992	74.0743696931132	30.3911296513484	54.7781291932105	41.0720788329251	121.390929845803	74.0743696931132	41.0720788329251	141.190964076719	217.53907795662	101.50214581752	101.50214581752	101.50214581752	1170.80001972338	1266.80786489958	0	1003.67947151354	0	411.729409302164	411.729409302164	176.171971032442	245.530262693425	575.830505109472	575.830505109472	587.990486222313	587.990486222313	135.008897699807	56.3527669790468	150.199715658015
SC27	1105.69471877833	1145.21229916602	1141.81136120012	778.792218147341	943.15642231238	1042.17890968703	1053.21789424077	1043.65842540983	1180.37118276372	735.401567676773	959.385901996574	1077.44566480033	1005.9025841252	1004.99385791366	1041.88372252287	919.216470216305	1077.44566480033	1041.88372252287	1012.38893691012	1105.69471877833	932.564760175931	932.564760175931	932.564760175931	233.571484814068	275.345065828004	1003.67947151354	0	1003.67947151354	642.752244184731	642.752244184731	1146.38058828318	1118.52876290049	1328.55793578774	1328.55793578774	1365.56202261937	1365.56202261937	943.054725431818	1023.94839810601	1060.06165592378
SC28	217.53907795662	257.523308083139	255.890240688338	235.343835303963	144.300850500488	139.752756473916	132.193293732012	134.804701886837	280.438207657645	286.409903890284	137.667937358992	74.0743696931132	30.3911296513484	54.7781291932105	41.0720788329251	121.390929845803	74.0743696931132	41.0720788329251	141.190964076719	217.53907795662	101.50214581752	101.50214581752	101.50214581752	1170.80001972338	1266.80786489958	0	1003.67947151354	0	411.729409302164	411.729409302164	176.171971032442	245.530262693425	575.830505109472	575.830505109472	587.990486222313	587.990486222313	135.008897699807	56.3527669790468	150.199715658015
SC29	586.36850134049	630.971138036784	628.199779739664	180.961542112714	312.880518433944	504.567345438309	508.446091051688	503.14169147926	662.392182128469	128.948785702477	329.07524718623	483.023861131369	402.774725026057	393.861338234216	441.978264110256	301.428994827313	483.023861131369	441.978264110256	482.795931869178	586.36850134049	318.989635888424	318.989635888424	318.989635888424	845.533543188074	917.337418986248	411.729409302164	642.752244184731	411.729409302164	0	0	582.963469403899	609.300546115191	912.035782789129	912.035782789129	936.298572856147	936.298572856147	315.20398723398	451.44951529423	522.164335630204
SC30	586.36850134049	630.971138036784	628.199779739664	180.961542112714	312.880518433944	504.567345438309	508.446091051688	503.14169147926	662.392182128469	128.948785702477	329.07524718623	483.023861131369	402.774725026057	393.861338234216	441.978264110256	301.428994827313	483.023861131369	441.978264110256	482.795931869178	586.36850134049	318.989635888424	318.989635888424	318.989635888424	845.533543188074	917.337418986248	411.729409302164	642.752244184731	411.729409302164	0	0	582.963469403899	609.300546115191	912.035782789129	912.035782789129	936.298572856147	936.298572856147	315.20398723398	451.44951529423	522.164335630204
SC31	105.220347779499	119.785169227375	120.310207471397	402.942990099388	314.265105352251	111.01627120838	96.493527195505	107.657965732908	125.610937023018	455.068198727156	304.150625933429	121.293578858816	195.350295696143	214.843824605422	160.120920585306	297.325569176649	121.293578858816	160.120920585306	141.943572168833	105.220347779499	277.456991935842	277.456991935842	277.456991935842	1296.46796347901	1400.98740404108	176.171971032442	1146.38058828318	176.171971032442	582.963469403899	582.963469403899	0	126.184876456125	431.31379879389	431.31379879389	435.536332453106	435.536332453106	306.00381000975	131.580654501963	96.2653643549006
SC32	28.1537094080823	27.0919108957744	23.6349654608239	430.275531195031	389.216719016608	110.301857306957	113.818168632886	113.786548653351	62.0785387476626	481.084625425975	383.193400485487	221.527422854717	273.326508864808	297.108160013544	248.978789604858	359.405190825802	221.527422854717	248.978789604858	126.86586465435	28.1537094080823	340.418450985403	340.418450985403	340.418450985403	1249.80190518548	1361.66731198142	245.530262693425	1118.52876290049	245.530262693425	609.300546115191	609.300546115191	126.184876456125	0	330.301650674527	330.301650674527	343.438480447269	343.438480447269	379.636847196964	189.236720404902	96.1534477190932
SC33	358.334140600076	320.588340877203	321.689853164275	741.126672326082	719.31643213887	438.619175876111	443.900980961033	442.784556734185	305.931978122224	788.608287701454	713.48905237359	545.980999546086	603.489920290268	627.090547829379	577.433659331663	687.866491512157	545.980999546086	577.433659331663	448.289611814988	358.334140600076	669.318904732035	669.318904732035	669.318904732035	1415.64196097574	1540.74369219637	575.830505109472	1328.55793578774	575.830505109472	912.035782789129	912.035782789129	431.31379879389	330.301650674527	0	0	42.887834382155	42.887834382155	709.66585675233	519.522073930293	426.031153958298
SC34	358.334140600076	320.588340877203	321.689853164275	741.126672326082	719.31643213887	438.619175876111	443.900980961033	442.784556734185	305.931978122224	788.608287701454	713.48905237359	545.980999546086	603.489920290268	627.090547829379	577.433659331663	687.866491512157	545.980999546086	577.433659331663	448.289611814988	358.334140600076	669.318904732035	669.318904732035	669.318904732035	1415.64196097574	1540.74369219637	575.830505109472	1328.55793578774	575.830505109472	912.035782789129	912.035782789129	431.31379879389	330.301650674527	0	0	42.887834382155	42.887834382155	709.66585675233	519.522073930293	426.031153958298
SC35	370.975526508126	330.652236737598	332.162362822698	762.96461310799	732.157495393635	453.34033860134	457.152123561514	457.099262450048	311.886292729548	811.418149618896	725.47200880757	553.21155841235	614.709673163086	637.813950273638	586.658419229982	702.789395822611	553.21155841235	586.658419229982	465.571649604163	370.975526508126	683.851580071315	683.851580071315	683.851580071315	1455.57825568513	1580.09707660214	587.990486222313	1365.56202261937	587.990486222313	936.298572856147	936.298572856147	435.536332453106	343.438480447269	42.887834382155	42.887834382155	0	0	722.684458524761	532.003850480973	439.583880290297
SC36	370.975526508126	330.652236737598	332.162362822698	762.96461310799	732.157495393635	453.34033860134	457.152123561514	457.099262450048	311.886292729548	811.418149618896	725.47200880757	553.21155841235	614.709673163086	637.813950273638	586.658419229982	702.789395822611	553.21155841235	586.658419229982	465.571649604163	370.975526508126	683.851580071315	683.851580071315	683.851580071315	1455.57825568513	1580.09707660214	587.990486222313	1365.56202261937	587.990486222313	936.298572856147	936.298572856147	435.536332453106	343.438480447269	42.887834382155	42.887834382155	0	0	722.684458524761	532.003850480973	439.583880290297
SC37	351.834608500305	392.433181742747	390.744481029332	168.862102350644	10.0626360539479	271.404910002985	265.840438952423	267.016901439884	415.323645870758	207.744135961923	18.3817232154494	188.011909331079	110.93822342653	91.7374366434554	146.610177427472	39.099499695543	188.011909331079	146.610177427472	266.413810583882	351.834608500305	47.3219080084571	47.3219080084571	47.3219080084571	1128.30143331081	1213.60294650807	135.008897699807	943.054725431818	135.008897699807	315.20398723398	315.20398723398	306.00381000975	379.636847196964	709.66585675233	709.66585675233	722.684458524761	722.684458524761	0	190.68783250184	283.651878685031
SC38	161.294369585875	201.844495708943	200.100914453476	271.372176374491	200.157503831589	84.1780800994038	75.8560786370046	78.9732347326409	226.035673822733	323.488983676072	193.969351753196	71.6395706783613	85.1685287416171	109.538348233406	71.0858268257382	173.493223190233	71.6395706783613	71.0858268257382	90.3413001357092	161.294369585875	153.864481029102	153.864481029102	153.864481029102	1182.76064179792	1282.96064263406	56.3527669790468	1023.94839810601	56.3527669790468	451.44951529423	451.44951529423	131.580654501963	189.236720404902	519.522073930293	519.522073930293	532.003850480973	532.003850480973	190.68783250184	0	93.8754341994208
SC39	68.815557060374	111.944935170154	109.706480438495	341.558870522696	293.286760478113	18.2843918496132	18.0360957123456	19.0475379378164	140.792756388671	393.259175532206	287.661188341087	138.370579738042	178.823837984067	203.007035405828	158.317682689153	263.354012854702	138.370579738042	158.317682689153	47.9332452567588	68.815557060374	244.299043449687	244.299043449687	244.299043449687	1204.59193122259	1311.19972622629	150.199715658015	1060.06165592378	150.199715658015	522.164335630204	522.164335630204	96.2653643549006	96.1534477190932	426.031153958298	426.031153958298	439.583880290297	439.583880290297	283.651878685031	93.8754341994208	0

[truncated: 4 more sheets: K, L, M, N]
